# Supplementary material for: Curation of the Fasciola hepatica kinome as a resource for drug target discovery
Source: BMC Genomics. 2026 Jan 16;27:98. doi: 10.1186/s12864-025-12513-w (PMC12837073; doi:10.1186/s12864-025-12513-w)
Supplement: Supplementary file 3 — Additional file 3: Supplementary data 3. KEGG pathway reconstruction for the kinases in the F. hepatica kinome. [file 12864_2025_12513_MOESM3_ESM.xlsx]

## Sheet: KEGG
Supplementary data 3. KEGG pathway reconstruction for the kinases in the F. hepatica kinome
Folding, sorting and Degradation
KO number	Fh_identifier	KEGG pathways (2nd level)
K04440	D915_006573	Protein processing in endoplasmic reticulum
Immune system
KO number	Fh_identifier	KEGG pathways (2nd level)
K00910	FhPK_0021	Chemokine signaling pathway|Neutrophil extracellular trap formation| Natural killer cell mediated cytotoxicity| Fc epsilon RI signaling pathway| Fc gamma R-mediated phagocytosis| Leukocyte transendothelial migration|
K02677	D915_002081	Neutrophil extracellular trap formation|Natural killer cell mediated cytotoxicity|Fc epsilon RI signaling pathway|Fc gamma R-mediated phagocytosis|Leukocyte transendothelial migration
K02677	D915_006901	Neutrophil extracellular trap formation|Natural killer cell mediated cytotoxicity|Fc epsilon RI signaling pathway|Fc gamma R-mediated phagocytosis|Leukocyte transendothelial migration
K03083	D915_003190	T cell receptor signaling pathway |IL-17 signaling pathway|B cell receptor signaling pathway|Chemokine signaling pathway
K03083	D915_006277	T cell receptor signaling pathway |IL-17 signaling pathway|B cell receptor signaling pathway|Chemokine signaling pathway
K04345	D915_004618	Platelet activation|Chemokine signaling pathway
K04345	D915_000165	Platelet activation|Chemokine signaling pathway
K04345	D915_006227	Platelet activation|Chemokine signaling pathway
K04345	FhPK_0017	Platelet activation|Chemokine signaling pathway
K04365	D915_006185	Natural killer cell mediated cytotoxicity|Chemokine signaling pathway
K04368	D915_001287	Neutrophil extracellular trap formation|Toll-like receptor signaling pathway|Natural killer cell mediated cytotoxicity| T cell receptor signaling pathway |B cell receptor signaling pathway|Fc epsilon RI signaling pathway|Fc gamma R-mediated phagocytosis|Chemokine signaling pathway
K04368	D915_002477	Neutrophil extracellular trap formation|Toll-like receptor signaling pathway|Natural killer cell mediated cytotoxicity| T cell receptor signaling pathway |B cell receptor signaling pathway|Fc epsilon RI signaling pathway|Fc gamma R-mediated phagocytosis|Chemokine signaling pathway
K04371	D915_001614	Platelet activation|Neutrophil extracellular trap formation|Toll-like receptor signaling pathway|NOD-like receptor signaling pathway|C-type lectin receptor signaling pathway|Natural killer cell mediated cytotoxicity| T cell receptor signaling pathway |Th1 and Th2 cell differentiation|Th17 cell differentiation |IL-17 signaling pathway|B cell receptor signaling pathway|Fc epsilon RI signaling pathw…
K04371	D915_006871	Platelet activation|Neutrophil extracellular trap formation|Toll-like receptor signaling pathway|NOD-like receptor signaling pathway|C-type lectin receptor signaling pathway|Natural killer cell mediated cytotoxicity| T cell receptor signaling pathway |Th1 and Th2 cell differentiation|Th17 cell differentiation |IL-17 signaling pathway|B cell receptor signaling pathway|Fc epsilon RI signaling pathw…
K04427	D915_008374	Neutrophil extracellular trap formation|Toll-like receptor signaling pathway |Toll and Imd signaling pathway|NOD-like receptor signaling pathway|RIG-I-like receptor signaling pathway| T cell receptor signaling pathway |IL-17 signaling pathway
K04432	D915_005833	Toll-like receptor signaling pathway |Toll and Imd signaling pathway|Fc epsilon RI signaling pathway
K04440	D915_006573	Toll-like receptor signaling pathway |Toll and Imd signaling pathway|NOD-like receptor signaling pathway|RIG-I-like receptor signaling pathway|C-type lectin receptor signaling pathway| T cell receptor signaling pathway |Th1 and Th2 cell differentiation|Th17 cell differentiation |IL-17 signaling pathway|Fc epsilon RI signaling pathway
K04441	D915_005042	Platelet activation|Neutrophil extracellular trap formation|Toll-like receptor signaling pathway |Toll and Imd signaling pathway|NOD-like receptor signaling pathway|RIG-I-like receptor signaling pathway|C-type lectin receptor signaling pathway|Th1 and Th2 cell differentiation|Th17 cell differentiation |IL-17 signaling pathway|Fc epsilon RI signaling pathway|Leukocyte transendothelial migration
K04443	D915_007665	NOD-like receptor signaling pathway
K04456	FhPK_0014	Platelet activation|Neutrophil extracellular trap formation|Toll-like receptor signaling pathway |C-type lectin receptor signaling pathway| T cell receptor signaling pathway |B cell receptor signaling pathway|Fc epsilon RI signaling pathway|Fc gamma R-mediated phagocytosis|Chemokine signaling pathway
K04514	D915_002343	Platelet activation|Leukocyte transendothelial migration|Chemokine signaling pathway
K04688	D915_009964	Fc gamma R-mediated phagocytosis
K04688	FhPK_0026	Fc gamma R-mediated phagocytosis
K05703	D915_003399	Platelet activation|Natural killer cell mediated cytotoxicity| T cell receptor signaling pathway |Fc epsilon RI signaling pathway
K05703	D915_004177	Platelet activation|Natural killer cell mediated cytotoxicity| T cell receptor signaling pathway |Fc epsilon RI signaling pathway
K05703	D915_005801	Platelet activation|Natural killer cell mediated cytotoxicity| T cell receptor signaling pathway |Fc epsilon RI signaling pathway
K05703	D915_006582	Platelet activation|Natural killer cell mediated cytotoxicity| T cell receptor signaling pathway |Fc epsilon RI signaling pathway
K05733	D915_006992	T cell receptor signaling pathway
K05733	FhPK_0036	T cell receptor signaling pathway
K06069	D915_008611	Platelet activation
K07364	D915_003891	T cell receptor signaling pathway
K07376	FhPK_0013	Platelet activation
K07376	D915_002486	Platelet activation
K07376	D915_003409	Platelet activation
K07376	D915_003560	Platelet activation
K08291	D915_003300	Chemokine signaling pathway
K08822	D915_000845	Chemokine signaling pathway
K18050	D915_000022	Fc gamma R-mediated phagocytosis
K19603	FhPK_0015	IL-17 signaling pathway
K19603	D915_005701	IL-17 signaling pathway
K20876	D915_004134	NOD-like receptor signaling pathway
Cell growth and death
KO number	Fh_identifier	KEGG pathways (2nd level)
K02087	D915_002458	Cell cycle|Oocyte meiosis|p53 signaling pathway|Cellular senescence
K02206	FhPK_0027	Cell cycle|Oocyte meiosis|p53 signaling pathway|Cellular senescence
K02214	D915_004111	Cell cycle|Cell cycle - yeast|Meiosis - yeast
K02216	D915_002663	Cell cycle|Cell cycle - yeast|Meiosis - yeast|p53 signaling pathway|Cellular senescence
K03083	D915_003190	Cell cycle
K03083	D915_006277	Cell cycle
K04345	D915_000165	Meiosis - yeast|Oocyte meiosis
K04345	D915_004618	Meiosis - yeast|Oocyte meiosis
K04345	D915_006227	Meiosis - yeast|Oocyte meiosis
K04345	FhPK_0017	Meiosis - yeast|Oocyte meiosis
K04361	FhPK_0030	Apoptosis - fly
K04365	D915_006185	Apoptosis - fly
K04368	D915_001287	Oocyte meiosis|Apoptosis|Cellular senescence
K04368	D915_002477	Oocyte meiosis|Apoptosis|Cellular senescence
K04371	D915_001614	Cell cycle - yeast|Oocyte meiosis|Apoptosis|Apoptosis - fly|Cellular senescence
K04371	D915_006871	Cell cycle - yeast|Oocyte meiosis|Apoptosis|Apoptosis - fly|Cellular senescence
K04373	D915_000217	Oocyte meiosis
K04373	D915_004859	Oocyte meiosis
K04412	D915_004147	Apoptosis - fly
K04427	D915_008374	Apoptosis - fly
K04440	D915_006573	Apoptosis|Apoptosis - fly|Apoptosis - multiple species|Necroptosis
K04441	D915_005042	Oocyte meiosis|Cellular senescence
K04456	FhPK_0014	Apoptosis|Cellular senescence
K04515	D915_001189	Oocyte meiosis|Necroptosis
K04515	D915_002206	Oocyte meiosis|Necroptosis
K06631	D915_002620	Cell cycle|Oocyte meiosis
K06641	D915_005371	Cell cycle|Cell cycle - yeast|p53 signaling pathway|Cellular senescence
K11479	D915_007263	Cell cycle
K18669	D915_003126	Cell cycle - yeast
K18669	D915_007819	Cell cycle - yeast
K18669	D915_010713	Cell cycle - yeast
K04432	D915_005833	Cellular senescence
K04443	D915_007665	Cellular senescence
Cell communication
KO number	Fh_identifier	KEGG pathways (2nd level)
K02087	D915_002458	Gap junction
K02677	D915_002081	Focal adhesion|Gap junction
K02677	D915_006901	Focal adhesion|Gap junction
K03083	D915_003190	Focal adhesion|Signaling pathways regulating pluripotency of stem cells
K03083	D915_006277	Focal adhesion|Signaling pathways regulating pluripotency of stem cells
K03097	D915_000427	Adherens junction
K03097	D915_004801	Adherens junction
K04345	D915_000165	Tight junction|Gap junction
K04345	D915_004618	Tight junction|Gap junction
K04345	D915_006227	Tight junction|Gap junction
K04345	FhPK_0017	Tight junction|Gap junction
K04361	FhPK_0030	Focal adhesion|Adherens junction|Gap junction
K04365	D915_006185	Focal adhesion
K04368	D915_001287	Focal adhesion|Gap junction|Signaling pathways regulating pluripotency of stem cells
K04368	D915_002477	Focal adhesion|Gap junction|Signaling pathways regulating pluripotency of stem cells
K04371	D915_001614	Focal adhesion|Adherens junction|Gap junction|Signaling pathways regulating pluripotency of stem cells
K04371	D915_006871	Focal adhesion|Adherens junction|Gap junction|Signaling pathways regulating pluripotency of stem cells
K04427	D915_008374	Adherens junction
K04440	D915_006573	Focal adhesion|Tight junction
K04441	D915_005042	Signaling pathways regulating pluripotency of stem cells
K04456	FhPK_0014	Focal adhesion|Signaling pathways regulating pluripotency of stem cells
K04468	D915_006114	Adherens junction
K04514	D915_002343	Focal adhesion|Adherens junction|Tight junction
K04527	D915_002717	Adherens junction
K05703	D915_003399	Focal adhesion|Adherens junction
K05703	D915_004177	Focal adhesion|Adherens junction
K05703	D915_005801	Focal adhesion|Adherens junction
K05703	D915_006582	Focal adhesion|Adherens junction
K05733	D915_006992	Focal adhesion
K05733	FhPK_0036	Focal adhesion
K06069	D915_008611	Tight junction
K06272	FhPK_0009	Focal adhesion
K07376	FhPK_0013	Gap junction
K07376	D915_002486	Gap junction
K07376	D915_003409	Gap junction
K07376	D915_003560	Gap junction
K08959	FhPK_0011	Gap junction
K13596	D915_010455	Signaling pathways regulating pluripotency of stem cells
K18050	D915_000022	Tight junction
Cell motility
KO number	Fh_identifier	KEGG pathways (2nd level)
K04361	FhPK_0030	Regulation of actin cytoskeleton
K04365	D915_006185	Regulation of actin cytoskeleton
K04368	D915_001287	Regulation of actin cytoskeleton
K04368	D915_002477	Regulation of actin cytoskeleton
K04371	D915_001614	Regulation of actin cytoskeleton
K04371	D915_006871	Regulation of actin cytoskeleton
K04456	FhPK_0014	Regulation of actin cytoskeleton
K04514	D915_002343	Regulation of actin cytoskeleton
K05733	D915_006992	Regulation of actin cytoskeleton
K05733	FhPK_0036	Regulation of actin cytoskeleton
Development
KO number	Fh_identifier	KEGG pathways (2nd level)
K02090	D915_006769	Axon guidance
K02677	D915_002081	Axon guidance
K02677	D915_006901	Axon guidance
K03083	D915_003190	Axon guidance
K03083	D915_006277	Axon guidance
K04345	D915_000165	Axon regeneration
K04345	D915_004618	Axon regeneration
K04345	D915_006227	Axon regeneration
K04345	FhPK_0017	Axon regeneration
K04361	FhPK_0030	Dorso-ventral axis formation
K04365	D915_006185	Dorso-ventral axis formation
K04368	D915_001287	Dorso-ventral axis formation|Osteoclast differentiation
K04368	D915_002477	Dorso-ventral axis formation|Osteoclast differentiation
K04371	D915_001614	Axon guidance|Dorso-ventral axis formation|Osteoclast differentiation
K04371	D915_006871	Axon guidance|Dorso-ventral axis formation|Osteoclast differentiation
K04427	D915_008374	Osteoclast differentiation
K04440	D915_006573	Axon regeneration|Osteoclast differentiation
K04441	D915_005042	Axon regeneration|Osteoclast differentiation
K04443	D915_007665	Axon regeneration
K04456	FhPK_0014	Osteoclast differentiation
K04514	D915_002343	Axon guidance
K04515	D915_001189	Axon guidance
K04515	D915_002206	Axon guidance
K04527	D915_002717	Axon regeneration
K04688	D915_009964	Axon regeneration
K04688	FhPK_0026	Axon regeneration
K05110	D915_000043	Axon guidance|Axon regeneration
K05703	D915_003399	Axon guidance|Osteoclast differentiation
K05703	D915_004177	Axon guidance|Osteoclast differentiation
K05703	D915_005801	Axon guidance|Osteoclast differentiation
K05703	D915_006582	Axon guidance|Osteoclast differentiation
K05733	D915_006992	Axon guidance
K05733	FhPK_0036	Axon guidance
K05869	D915_007891	Osteoclast differentiation
K06272	FhPK_0009	Axon guidance
K07364	D915_003891	Osteoclast differentiation
Genetic information processing
KO number	Fh_identifier	KEGG pathways (2nd level)
K02211	D915_000509	Viral life cycle - HIV-1
K02211	D915_001553	Viral life cycle - HIV-1
K02211	D915_002174	Viral life cycle - HIV-1
K03097	D915_000427	Ribosome biogenesis in eukaryotes
K03097	D915_004801	Ribosome biogenesis in eukaryotes
K04361	FhPK_0030	Virion - Hepatitis viruses
K07178	D915_006487	Ribosome biogenesis in eukaryotes
K07179	D915_000752	Ribosome biogenesis in eukaryotes
K11479	D915_007263	Polycomb repressive complex
Transport and catabolism
KO number	Fh_identifier	KEGG pathways (2nd level)
K00910	FhPK_0021	Endocytosis
K00914	D915_005953	Phagosome|Autophagy - animal|Autophagy - yeast|Autophagy - other
K02677	D915_002081	Mitophagy - yeast
K02677	D915_006901	Mitophagy - yeast
K03097	D915_000427	Mitophagy - animal|Mitophagy - yeast
K03097	D915_004801	Mitophagy - animal|Mitophagy - yeast
K04345	D915_000165	Autophagy - animal|Autophagy - yeast
K04345	D915_004618	Autophagy - animal|Autophagy - yeast
K04345	D915_006227	Autophagy - animal|Autophagy - yeast
K04345	FhPK_0017	Autophagy - animal|Autophagy - yeast
K04361	FhPK_0030	Endocytosis
K04368	D915_001287	Autophagy - animal|Efferocytosis
K04368	D915_002477	Autophagy - animal|Efferocytosis
K04371	D915_001614	Autophagy - animal|Efferocytosis
K04371	D915_006871	Autophagy - animal|Efferocytosis
K04427	D915_008374	Autophagy - animal
K04440	D915_006573	Autophagy - animal|Mitophagy - animal
K04441	D915_005042	Mitophagy - yeast|Efferocytosis
K04443	D915_007665	Efferocytosis
K04456	FhPK_0014	Autophagy - animal
K04515	D915_001189	Efferocytosis
K04515	D915_002206	Efferocytosis
K04688	D915_009964	Autophagy - animal
K04688	FhPK_0026	Autophagy - animal
K06069	D915_008611	Endocytosis
K08291	D915_003300	Endocytosis
K08333	D915_006916	Autophagy - animal|Autophagy - yeast|Autophagy - other
K13302	D915_006273	Efferocytosis
Nervous system
KO number	Fh_identifier	KEGG pathways (2nd level)
K00910	FhPK_0021	Glutamatergic synapse
K02677	D915_002081	Glutamatergic synapse|GABAergic synapse|Cholinergic synapse|Dopaminergic synapse|Serotonergic synapse |Long-term potentiation|Long-term depression|Retrograde endocannabinoid signaling
K02677	D915_006901	Glutamatergic synapse|GABAergic synapse|Cholinergic synapse|Dopaminergic synapse|Serotonergic synapse |Long-term potentiation|Long-term depression|Retrograde endocannabinoid signaling
K03083	D915_003190	Neurotrophin signaling pathway|Dopaminergic synapse|
K03083	D915_006277	Neurotrophin signaling pathway|Dopaminergic synapse
K04345	D915_000165	Glutamatergic synapse|GABAergic synapse|Cholinergic synapse|Dopaminergic synapse|Serotonergic synapse |Long-term potentiation|Retrograde endocannabinoid signaling
K04345	D915_004618	Glutamatergic synapse|GABAergic synapse|Cholinergic synapse|Dopaminergic synapse|Serotonergic synapse |Long-term potentiation|Retrograde endocannabinoid signaling
K04345	D915_006227	Glutamatergic synapse|GABAergic synapse|Cholinergic synapse|Dopaminergic synapse|Serotonergic synapse |Long-term potentiation
K04345	FhPK_0017	Glutamatergic synapse|GABAergic synapse|Cholinergic synapse|Dopaminergic synapse|Serotonergic synapse |Long-term potentiation
K04365	D915_006185	Neurotrophin signaling pathway|Serotonergic synapse |Long-term potentiation|Long-term depression
K04368	D915_001287	Neurotrophin signaling pathway|Cholinergic synapse|Serotonergic synapse |Long-term potentiation|Long-term depression
K04368	D915_002477	Neurotrophin signaling pathway|Cholinergic synapse|Serotonergic synapse |Long-term potentiation|Long-term depression
K04371	D915_001614	Neurotrophin signaling pathway|Glutamatergic synapse|Cholinergic synapse|Serotonergic synapse |Long-term potentiation|Long-term depression|Retrograde endocannabinoid signaling
K04371	D915_006871	Neurotrophin signaling pathway|Glutamatergic synapse|Cholinergic synapse|Serotonergic synapse |Long-term potentiation|Long-term depression|Retrograde endocannabinoid signaling
K04373	D915_004859	Neurotrophin signaling pathway|Long-term potentiation
K04373	D915_000217	Neurotrophin signaling pathway|Long-term potentiation
K04440	D915_006573	Neurotrophin signaling pathway|Dopaminergic synapse|Retrograde endocannabinoid signaling
K04441	D915_005042	Neurotrophin signaling pathway|Dopaminergic synapse|Retrograde endocannabinoid signaling
K04443	D915_007665	Neurotrophin signaling pathway
K04456	FhPK_0014	Neurotrophin signaling pathway|Cholinergic synapse|Dopaminergic synapse
K04515	D915_001189	Neurotrophin signaling pathway|Cholinergic synapse|Dopaminergic synapse|Long-term potentiation
K04515	D915_002206	Neurotrophin signaling pathway|Cholinergic synapse|Dopaminergic synapse|Long-term potentiation
K05703	D915_003399	Cholinergic synapse
K05703	D915_004177	Cholinergic synapse
K05703	D915_005801	Cholinergic synapse
K05703	D915_006582	Cholinergic synapse
K05869	D915_007891	Neurotrophin signaling pathway|Cholinergic synapse
K07376	FhPK_0013	Long-term depression
K07376	D915_002486	Long-term depression
K07376	D915_003409	Long-term depression
K07376	D915_003560	Long-term depression
K08822	D915_000845	Dopaminergic synapse
Endocrine system
KO number	Fh_identifier	KEGG pathways (2nd level)
K00871	D915_004689	Insulin signaling pathway|Glucagon signaling pathway
K02087	D915_002458	Progesterone-mediated oocyte maturation
K02206	FhPK_0027	Progesterone-mediated oocyte maturation
K02677	D915_002081	Insulin secretion|GnRH secretion|GnRH signaling pathway|Oxytocin signaling pathway|Relaxin signaling pathway|Growth hormone synthesis, secretion and action|Thyroid hormone synthesis|Thyroid hormone signaling pathway|Parathyroid hormone synthesis, secretion and action|Melanogenesis|Aldosterone synthesis and secretion
K02677	D915_006901	Insulin secretion|GnRH secretion|GnRH signaling pathway|Oxytocin signaling pathway|Relaxin signaling pathway|Growth hormone synthesis, secretion and action|Thyroid hormone synthesis|Thyroid hormone signaling pathway|Parathyroid hormone synthesis, secretion and action|Melanogenesis|Aldosterone synthesis and secretion
K03083	D915_003190	Insulin signaling pathway|Prolactin signaling pathway|Growth hormone synthesis, secretion and action|Thyroid hormone signaling pathway|Melanogenesis
K03083	D915_006277	Insulin signaling pathway|Prolactin signaling pathway|Growth hormone synthesis, secretion and action|Thyroid hormone signaling pathway|Melanogenesis
K04345	D915_000165	Insulin secretion|Insulin signaling pathway|Glucagon signaling pathway|Regulation of lipolysis in adipocytes|GnRH signaling pathway|Ovarian steroidogenesis|Estrogen signaling pathway|Progesterone-mediated oocyte maturation|Oxytocin signaling pathway|Relaxin signaling pathway|Growth hormone synthesis, secretion and action|Thyroid hormone synthesis|Thyroid hormone signaling pathway|Parathyroid horm…
K04345	D915_004618	Insulin secretion|Insulin signaling pathway|Glucagon signaling pathway|Regulation of lipolysis in adipocytes|GnRH signaling pathway|Ovarian steroidogenesis|Estrogen signaling pathway|Progesterone-mediated oocyte maturation|Oxytocin signaling pathway|Relaxin signaling pathway|Growth hormone synthesis, secretion and action|Thyroid hormone synthesis|Thyroid hormone signaling pathway|Parathyroid horm…
K04345	D915_006227	Insulin secretion|Insulin signaling pathway|Glucagon signaling pathway|Regulation of lipolysis in adipocytes|GnRH signaling pathway|Ovarian steroidogenesis|Estrogen signaling pathway|Progesterone-mediated oocyte maturation|Oxytocin signaling pathway|Relaxin signaling pathway|Growth hormone synthesis, secretion and action|Thyroid hormone synthesis|Thyroid hormone signaling pathway|Parathyroid horm…
K04345	FhPK_0017	Insulin secretion|Insulin signaling pathway|Glucagon signaling pathway|Regulation of lipolysis in adipocytes|GnRH signaling pathway|Ovarian steroidogenesis|Estrogen signaling pathway|Progesterone-mediated oocyte maturation|Oxytocin signaling pathway|Relaxin signaling pathway|Growth hormone synthesis, secretion and action|Thyroid hormone synthesis|Thyroid hormone signaling pathway|Parathyroid horm…
K04361	FhPK_0030	GnRH signaling pathway|Estrogen signaling pathway|Oxytocin signaling pathway|Relaxin signaling pathway|Parathyroid hormone synthesis, secretion and action
K04365	D915_006185	Insulin signaling pathway|Progesterone-mediated oocyte maturation|Parathyroid hormone synthesis, secretion and action
K04368	D915_001287	Insulin signaling pathway|GnRH secretion|GnRH signaling pathway|Estrogen signaling pathway|Progesterone-mediated oocyte maturation|Prolactin signaling pathway|Oxytocin signaling pathway|Relaxin signaling pathway|Growth hormone synthesis, secretion and action|Thyroid hormone signaling pathway|Parathyroid hormone synthesis, secretion and action|Melanogenesis
K04368	D915_002477	Insulin signaling pathway|GnRH secretion|GnRH signaling pathway|Estrogen signaling pathway|Progesterone-mediated oocyte maturation|Prolactin signaling pathway|Oxytocin signaling pathway|Relaxin signaling pathway|Growth hormone synthesis, secretion and action|Thyroid hormone signaling pathway|Parathyroid hormone synthesis, secretion and action|Melanogenesis
K04371	D915_001614	Insulin signaling pathway|GnRH secretion|GnRH signaling pathway|Estrogen signaling pathway|Progesterone-mediated oocyte maturation|Prolactin signaling pathway|Oxytocin signaling pathway|Relaxin signaling pathway|Growth hormone synthesis, secretion and action|Thyroid hormone signaling pathway|Parathyroid hormone synthesis, secretion and action|Melanogenesis
K04371	D915_006871	Insulin signaling pathway|GnRH secretion|GnRH signaling pathway|Estrogen signaling pathway|Progesterone-mediated oocyte maturation|Prolactin signaling pathway|Oxytocin signaling pathway|Relaxin signaling pathway|Growth hormone synthesis, secretion and action|Thyroid hormone signaling pathway|Parathyroid hormone synthesis, secretion and action|Melanogenesis
K04373	D915_000217	Progesterone-mediated oocyte maturation
K04373	D915_004859	Progesterone-mediated oocyte maturation
K04432	D915_005833	GnRH signaling pathway|Growth hormone synthesis, secretion and action
K04440	D915_006573	Insulin signaling pathway|Adipocytokine signaling pathway|GnRH signaling pathway|Progesterone-mediated oocyte maturation|Prolactin signaling pathway|Relaxin signaling pathway|Growth hormone synthesis, secretion and action
K04441	D915_005042	GnRH signaling pathway|Progesterone-mediated oocyte maturation|Prolactin signaling pathway|Relaxin signaling pathway|Growth hormone synthesis, secretion and action
K04456	FhPK_0014	Insulin signaling pathway|Glucagon signaling pathway|Regulation of lipolysis in adipocytes|Adipocytokine signaling pathway|GnRH secretion|Estrogen signaling pathway|Progesterone-mediated oocyte maturation|Prolactin signaling pathway|Relaxin signaling pathway|Growth hormone synthesis, secretion and action|Thyroid hormone signaling pathway
K04514	D915_002343	Oxytocin signaling pathway
K04515	D915_001189	Insulin secretion|Glucagon signaling pathway|GnRH signaling pathway|Oxytocin signaling pathway|Melanogenesis|Aldosterone synthesis and secretion
K04515	D915_002206	Insulin secretion|Glucagon signaling pathway|GnRH signaling pathway|Oxytocin signaling pathway|Melanogenesis|Aldosterone synthesis and secretion
K04527	D915_002717	Insulin signaling pathway|Regulation of lipolysis in adipocytes|Ovarian steroidogenesis
K04688	D915_009964	Insulin signaling pathway
K04688	FhPK_0026	Insulin signaling pathway
K05869	D915_007891	Oxytocin signaling pathway|Aldosterone synthesis and secretion
K06069	D915_008611	Insulin signaling pathway
K06272	FhPK_0009	PPAR signaling pathway
K06631	D915_002620	Progesterone-mediated oocyte maturation
K07376	FhPK_0013	Regulation of lipolysis in adipocytes
K07376	D915_002486	Regulation of lipolysis in adipocytes
K07376	D915_003409	Regulation of lipolysis in adipocytes
K07376	D915_003560	Regulation of lipolysis in adipocytes
K08794	D915_002235	Oxytocin signaling pathway|Aldosterone synthesis and secretion
K08794	D915_007740	Oxytocin signaling pathway|Aldosterone synthesis and secretion
K08835	D915_005022	Parathyroid hormone synthesis, secretion and action
K12324	D915_004619	Oxytocin signaling pathway
K13302	D915_006273	Parathyroid hormone synthesis, secretion and action
K18050	D915_000022	Aldosterone synthesis and secretion
Cancer
KO number	Fh_identifier	KEGG pathways (2nd level)
K02087	D915_002458	Viral carcinogenesis
K02206	FhPK_0027	Pathways in cancer|Viral carcinogenesis|Gastric cancer|Prostate cancer|Small cell lung cancer
K02211	D915_000509	Transcriptional misregulation in cancer
K02211	D915_001553	Transcriptional misregulation in cancer
K02211	D915_002174	Transcriptional misregulation in cancer
K02216	D915_002663	Viral carcinogenesis
K02677	D915_002081	Pathways in cancer|MicroRNAs in cancer|Proteoglycans in cancer|Chemical carcinogenesis - receptor activation|Choline metabolism in cancer|Hepatocellular carcinoma |Glioma|Non-small cell lung cancer
K02677	D915_006901	Pathways in cancer|MicroRNAs in cancer|Proteoglycans in cancer|Chemical carcinogenesis - receptor activation|Choline metabolism in cancer|Hepatocellular carcinoma |Glioma|Non-small cell lung cancer
K03083	D915_003190	Pathways in cancer|Colorectal cancer|Hepatocellular carcinoma |Gastric cancer|Basal cell carcinoma|Prostate cancer|Endometrial cancer|Breast cancer
K03083	D915_006277	Pathways in cancer|Colorectal cancer|Hepatocellular carcinoma |Gastric cancer|Basal cell carcinoma|Prostate cancer|Endometrial cancer|Breast cancer
K03097	D915_000427	PD-L1 expression and PD-1 checkpoint pathway in cancer
K03097	D915_004801	PD-L1 expression and PD-1 checkpoint pathway in cancer
K04345	D915_000165	Pathways in cancer|Proteoglycans in cancer|Chemical carcinogenesis - receptor activation|Viral carcinogenesis
K04345	D915_004618	Pathways in cancer|Proteoglycans in cancer|Chemical carcinogenesis - receptor activation|Viral carcinogenesis
K04345	D915_006227	Pathways in cancer|Proteoglycans in cancer|Chemical carcinogenesis - receptor activation|Viral carcinogenesis
K04345	FhPK_0017	Pathways in cancer|Proteoglycans in cancer|Chemical carcinogenesis - receptor activation|Viral carcinogenesis
K04361	FhPK_0030	Pathways in cancer|MicroRNAs in cancer|Proteoglycans in cancer|Chemical carcinogenesis - receptor activation|Chemical carcinogenesis - reactive oxygen species|Central carbon metabolism in cancer|Choline metabolism in cancer|PD-L1 expression and PD-1 checkpoint pathway in cancer|Colorectal cancer|Pancreatic cancer|Hepatocellular carcinoma |Gastric cancer|Glioma|Melanoma|Bladder cancer|Prostate can…
K04365	D915_006185	Pathways in cancer|Proteoglycans in cancer|Chemical carcinogenesis - reactive oxygen species|Colorectal cancer|Pancreatic cancer|Hepatocellular carcinoma |Gastric cancer|Glioma|Thyroid cancer|Acute myeloid leukemia|Chronic myeloid leukemia|Melanoma|Renal cell carcinoma|Bladder cancer|Prostate cancer|Endometrial cancer|Breast cancer|Non-small cell lung cancer
K04368	D915_001287	Pathways in cancer|MicroRNAs in cancer|Proteoglycans in cancer|Chemical carcinogenesis - receptor activation|Chemical carcinogenesis - reactive oxygen species|Central carbon metabolism in cancer|Choline metabolism in cancer|PD-L1 expression and PD-1 checkpoint pathway in cancer|Colorectal cancer|Pancreatic cancer|Hepatocellular carcinoma |Gastric cancer|Glioma|Thyroid cancer|Acute myeloid leukemi…
K04368	D915_002477	Pathways in cancer|MicroRNAs in cancer|Proteoglycans in cancer|Chemical carcinogenesis - receptor activation|Chemical carcinogenesis - reactive oxygen species|Central carbon metabolism in cancer|Choline metabolism in cancer|PD-L1 expression and PD-1 checkpoint pathway in cancer|Colorectal cancer|Pancreatic cancer|Hepatocellular carcinoma |Gastric cancer|Glioma|Thyroid cancer|Acute myeloid leukemi…
K04371	D915_001614	Pathways in cancer|MicroRNAs in cancer|Proteoglycans in cancer|Chemical carcinogenesis - receptor activation|Chemical carcinogenesis - reactive oxygen species|Viral carcinogenesis|Central carbon metabolism in cancer|Choline metabolism in cancer|PD-L1 expression and PD-1 checkpoint pathway in cancer|Colorectal cancer|Pancreatic cancer|Hepatocellular carcinoma |Gastric cancer|Glioma|Thyroid cancer|…
K04371	D915_006871	Pathways in cancer|MicroRNAs in cancer|Proteoglycans in cancer|Chemical carcinogenesis - receptor activation|Chemical carcinogenesis - reactive oxygen species|Viral carcinogenesis|Central carbon metabolism in cancer|Choline metabolism in cancer|PD-L1 expression and PD-1 checkpoint pathway in cancer|Colorectal cancer|Pancreatic cancer|Hepatocellular carcinoma |Gastric cancer|Glioma|Thyroid cancer|…
K04373	D915_000217	Chemical carcinogenesis - receptor activation
K04373	D915_004859	Chemical carcinogenesis - receptor activation
K04432	D915_005833	PD-L1 expression and PD-1 checkpoint pathway in cancer
K04440	D915_006573	Pathways in cancer|Chemical carcinogenesis - reactive oxygen species|Choline metabolism in cancer|Colorectal cancer|Pancreatic cancer
K04441	D915_005042	Proteoglycans in cancer|Chemical carcinogenesis - reactive oxygen species|PD-L1 expression and PD-1 checkpoint pathway in cancer
K04443	D915_007665	Viral carcinogenesis
K04456	FhPK_0014	Pathways in cancer|Proteoglycans in cancer|Chemical carcinogenesis - receptor activation|Chemical carcinogenesis - reactive oxygen species|Central carbon metabolism in cancer|Choline metabolism in cancer|PD-L1 expression and PD-1 checkpoint pathway in cancer|Colorectal cancer|Pancreatic cancer|Hepatocellular carcinoma |Gastric cancer|Glioma|Acute myeloid leukemia|Chronic myeloid leukemia|Melanoma…
K04514	D915_002343	Pathways in cancer|MicroRNAs in cancer|Proteoglycans in cancer
K04515	D915_001189	Pathways in cancer|Proteoglycans in cancer|Glioma
K04515	D915_002206	Pathways in cancer|Proteoglycans in cancer|Glioma
K04688	D915_009964	Pathways in cancer|Proteoglycans in cancer|Chemical carcinogenesis - receptor activation|Choline metabolism in cancer|PD-L1 expression and PD-1 checkpoint pathway in cancer|Colorectal cancer|Pancreatic cancer|Hepatocellular carcinoma |Gastric cancer|Acute myeloid leukemia|Breast cancer
K04688	FhPK_0026	Pathways in cancer|Proteoglycans in cancer|Chemical carcinogenesis - receptor activation|Choline metabolism in cancer|PD-L1 expression and PD-1 checkpoint pathway in cancer|Colorectal cancer|Pancreatic cancer|Hepatocellular carcinoma |Gastric cancer|Acute myeloid leukemia|Breast cancer
K05733	D915_006992	Renal cell carcinoma
K05733	FhPK_0036	Renal cell carcinoma
K05869	D915_007891	Glioma
K06272	FhPK_0009	Endometrial cancer
K08794	D915_002235	Glioma
K08794	D915_007740	Glioma
K08957	D915_001641	Hepatocellular carcinoma |Gastric cancer|Breast cancer
K08957	D915_007708	Hepatocellular carcinoma |Gastric cancer|Breast cancer
K08957	D915_010101	Hepatocellular carcinoma |Gastric cancer|Breast cancer
K08957	FhPK_0025	Hepatocellular carcinoma |Gastric cancer|Breast cancer
K18050	D915_000022	MicroRNAs in cancer
