# Supplementary material for: Curation of the Fasciola hepatica kinome as a resource for drug target discovery
Source: BMC Genomics. 2026 Jan 16;27:98. doi: 10.1186/s12864-025-12513-w (PMC12837073; doi:10.1186/s12864-025-12513-w)
Supplement: Supplementary file 4 — Additional file 4: Supplementary data 4. Protein kinase homologs in F. hepatica and S. mansoni predicted by the phylogenetic tree in Fig. 2. [file 12864_2025_12513_MOESM4_ESM.xlsx]

## Sheet: Sheet1
Supplementary Data 4 - Protein kinase homologs in F. hepatica and S. mansoni predicted by the phylogenetic tree in Figure 2
Fh_Identifier	PK group	Sm_Identifier	Sm_Identifier	Sm_Identifier	Sm_Identifier
D915_001387	TKL	Smp_125370.1
D915_001608	TKL	Smp_093540.1
D915_003381	TKL	Smp_124450.1
D915_004792	TKL	Smp_049760.2
D915_006185	TKL	Smp_337010.1	Smp_302880.1
D915_006472	TKL	Smp_176580.1
D915_007690	TKL	Smp_242690.1	Smp_347510.1	Smp_334580.1
D915_008374	TKL	Smp_058790.1
D915_008380	TKL	Smp_047870.1	Smp_047870.2
D915_009735	TKL	Smp_144390.1
D915_010455	TKL	Smp_334370.1
D915_010861	TKL	Smp_093540.1
FhPK_0005	TKL	Smp_334370.1
FhPK_0009	TKL	Smp_079760.1
D915_000043	TK	Smp_139480.1
D915_000912	TK	Smp_344500.1	Smp_344500.2
D915_001171	TK	Smp_136070.1
D915_001277	TK	Smp_342370.1
D915_001329	TK	Smp_162900.1	Smp_162900.2
D915_002353	TK	Smp_137610.1
D915_002717	TK	Smp_341160.1	Smp_341160.2
D915_003307	TK	Smp_173380.1	Smp_173380.2
D915_003312	TK	Smp_149460.1
D915_003390	TK	Smp_157300.1
D915_003399	TK	Smp_172200.1
D915_003452	TK	Smp_165470.1
D915_003471	TK	Smp_128790.1
D915_003619	TK	Smp_175590.1
D915_003706	TK	Smp_153500.1
D915_003891	TK	Smp_124850.1
D915_004177	TK	Smp_136300.1
D915_004230	TK	Smp_246700.1
D915_004466	TK	Smp_164930.1
D915_005046	TK	NA
D915_005671	TK	Smp_027400.1
D915_005801	TK	Smp_006920.1	Smp_348670.1
D915_006326	TK	Smp_134800.1
D915_006371	TK	Smp_344780.1
D915_006582	TK	Smp_212730.1
D915_006970	TK	Smp_335950.1	Smp_332370.1	Smp_331960.1
D915_007307	TK	Smp_157300.1
D915_008445	TK	Smp_136550.1
D915_009924	TK	Smp_009990.1
FhPK_0008	TK	Smp_019790.1
FhPK_0016	TK	Smp_125360.1
FhPK_0020	TK	Smp_011700.1
FhPK_0030	TK	Smp_093930.1
D915_001287	STE #	NA	# Note for the STE group:
D915_001478	STE	NA	The following Smp identifiers are not in the same branch but in the same clade of the tree: Smp_050380.1, Smp_050380.2, Smp_096640.1, Smp_096640.2, Smp_334420.1, Smp_334420.2, Smp_347600.1, Smp_337480.1, Smp_333950.1, Smp_333260.1, Smp_329110.2, Smp_301780.1, Smp_159730.1, Smp_151670.1, Smp_146290.1, Smp_086690.1, Smp_073510.2, Smp_073510.1, Smp_064040.1, Smp_026510.1
D915_002287	STE	NA
D915_002477	STE	NA
D915_003405	STE	Smp_212600.1
D915_004118	STE	NA
D915_004147	STE	Smp_333410.1
D915_004414	STE	NA
D915_004606	STE	Smp_068060.1
D915_004654	STE	NA
D915_005022	STE	Smp_131800.1
D915_005833	STE	Smp_073490.1
D915_005841	STE	Smp_163420.1	Smp_005190.1	Smp_005190.2	Smp_005190.3
D915_006992	STE	Smp_163420.1
D915_007089	STE	NA
D915_007679	STE	Smp_131800.1
D915_010193	STE	NA
FhPK_0004	STE	NA
FhPK_0036	STE	Smp_163420.1
D915_005277	STE	NA
D915_000936	RGC	Smp_142620.1
D915_001650	RGC	NA
D915_004619	RGC	Smp_085680.1
D915_007187	RGC	Smp_125450.1
D915_000332	Others	Smp_156890.1	Smp_156890.2
D915_000627	Others	Smp_047190.1
D915_000707	Others	Smp_176750.1
D915_001380	Others	Smp_132260.1
D915_001496	Others	Smp_176440.1
D915_001867	Others	Smp_145190.1	Smp_145190.2
D915_002620	Others	Smp_009600.1
D915_003672	Others	Smp_246620.1
D915_004052	Others	Smp_141580.1
D915_004111	Others	Smp_177120.1
D915_004134	Others	Smp_097940.1	Smp_097940.2
D915_004720	Others	Smp_343410.1	Smp_343410.2
D915_005057	Others	Smp_153870.1	Smp_153870.2	Smp_245360.1
D915_005097	Others	Smp_158720.1
D915_005292	Others	Smp_162710.1
D915_005804	Others	Smp_169980.1
D915_006187	Others	Smp_241510.1
D915_006868	Others	Smp_191870.1
D915_006982	Others	Smp_304500.1
D915_007263	Others	Smp_335730.1
D915_007571	Others	Smp_126740.1
D915_007720	Others	Smp_246620.1	Smp_097940.1	Smp_097940.2
D915_007872	Others	Smp_157350.1
D915_007882	Others	Smp_141440.1
D915_008022	Others	Smp_241510.1
D915_008029	Others	Smp_171610.1
D915_008166	Others	Smp_060940.1
D915_008234	Others	Smp_158950.1
D915_009129	Others	Smp_304720.1
D915_009688	Others	Smp_347050.1
FhPK_0006	Others	Smp_157350.1
FhPK_0018	Others	Smp_132260.1
FhPK_0033	Others	Smp_079410.1
FhPK_0034	Others	Smp_126460.1
FhPK_0035	Others	Smp_337460.1
D915_000427	CMGC	Smp_099030.1	Smp_099030.2
D915_000509	CMGC	Smp_003000.1
D915_000586	CMGC	Smp_058620.1
D915_000845	CMGC	Smp_155720.1
D915_001099	CMGC	Smp_090980.1
D915_001553	CMGC	Smp_003000.1
D915_001614	CMGC	Smp_047900.1
D915_002174	CMGC	Smp_094760.1
D915_002401	CMGC	Smp_176620.1
D915_002458	CMGC	Smp_080730.1
D915_003120	CMGC	Smp_157240.1
D915_003126	CMGC	Smp_150860.1
D915_003190	CMGC	Smp_008260.1
D915_003652	CMGC	Smp_155330.1
D915_004127	CMGC	Smp_247540.1
D915_004359	CMGC	Smp_041770.1
D915_004698	CMGC	Smp_163380.1
D915_004801	CMGC	Smp_099030.1	Smp_099030.2
D915_004854	CMGC	Smp_300910.1	Smp_300910.3
D915_004897	CMGC	Smp_007510.1
D915_005042	CMGC	Smp_133020.1
D915_005104	CMGC	Smp_000720.1
D915_005146	CMGC	Smp_150040.1
D915_005203	CMGC	Smp_125270.1
D915_005701	CMGC	Smp_134260.1
D915_005773	CMGC	Smp_317370.1
D915_005946	CMGC	Smp_172700.1
D915_006114	CMGC	Smp_074080.1	Smp_140700.1
D915_006277	CMGC	Smp_008260.1
D915_006330	CMGC	Smp_124130.1
D915_006446	CMGC	Smp_243700.1
D915_006573	CMGC	Smp_172240.1
D915_006769	CMGC	Smp_073340.1
D915_006871	CMGC	Smp_142050.1
D915_007819	CMGC	Smp_141230.1
D915_008209	CMGC	Smp_103950.1
D915_008310	CMGC	Smp_310870.1
D915_009313	CMGC	Smp_068960.1
D915_009641	CMGC	Smp_156990.1
D915_010026	CMGC	Smp_210970.1
D915_010713	CMGC	Smp_130250.1
FhPK_0015	CMGC	Smp_133490.1	Smp_347000.1
FhPK_0027	CMGC	Smp_080730.1
D915_000924	CK1	Smp_164150.1
D915_001641	CK1	Smp_133420.1
D915_002415	CK1	Smp_097820.1	Smp_097820.2
D915_002444	CK1	Smp_141380.1
D915_010101	CK1	Smp_067810.1
FhPK_0002	CK1	Smp_180400.1
FhPK_0011	CK1	Smp_169950.1
FhPK_0025	CK1	Smp_194270.1	Smp_335710.1	Smp_201220.1
D915_000232	CAMK	Smp_090890.1
D915_000286	CAMK	Smp_126240.1	Smp_126240.2	Smp_306120.1
D915_000864	CAMK	Smp_057360.1
D915_000952	CAMK	Smp_123480.1
D915_001189	CAMK	Smp_011660.1	Smp_011660.2	Smp_011660.3
D915_001295	CAMK	Smp_134910.1	Smp_214100.1
D915_001485	CAMK	Smp_068990.1
D915_001597	CAMK	Smp_306370.1
D915_001717	CAMK	Smp_127920.1
D915_002194	CAMK	Smp_013840.1	Smp_013840.2
D915_002206	CAMK	Smp_131690.1
D915_002235	CAMK	Smp_065290.1
D915_002276	CAMK	Smp_301170.1	Smp_301170.2
D915_002663	CAMK	Smp_077180.1
D915_003066	CAMK	Smp_244010.1
D915_003411	CAMK	Smp_304370.1
D915_003510	CAMK	Smp_153170.1	Smp_306120.1
D915_003514	CAMK	Smp_013840.1	Smp_013840.2
D915_003539	CAMK	Smp_014170.1
D915_003545	CAMK	Smp_121780.1
D915_004013	CAMK	Smp_094190.1
D915_004391	CAMK	Smp_088920.1
D915_004404	CAMK	Smp_018290.1
D915_004689	CAMK	Smp_098840.1
D915_005160	CAMK	Smp_127060.1
D915_005230	CAMK	Smp_040190.1
D915_005371	CAMK	Smp_171370.1
D915_005826	CAMK	Smp_345600.1
D915_007665	CAMK	Smp_053560.1
D915_007740	CAMK	Smp_331890.1
D915_007741	CAMK	Smp_065290.1
D915_007891	CAMK	Smp_347070.1
D915_008007	CAMK	Smp_247600.1	Smp_247600.2
D915_008105	CAMK	Smp_181490.1
FhPK_0022	CAMK	Smp_162010.1
FhPK_0029	CAMK	Smp_331890.1
FhPK_0031	CAMK	Smp_131690.1
D915_001682	CAMK	Smp_090890.1
D915_000752	Atypical	Smp_043200.1
D915_006487	Atypical	Smp_022140.1
D915_007949	Atypical	Smp_021330.1
D915_009715	Atypical	Smp_341650.1
D915_000022	AGC	Smp_131700.1
D915_000123	AGC	Smp_337280.1	Smp_346310.1
D915_000165	AGC	Smp_164380.1
D915_000217	AGC	Smp_340300.1	Smp_340300.2
D915_001812	AGC	Smp_151140.1
D915_002081	AGC	Smp_241420.1
D915_002213	AGC	Smp_103570.1
D915_002343	AGC	Smp_139800.1
D915_002486	AGC	Smp_123290.1
D915_002893	AGC	Smp_139800.1
D915_003300	AGC	Smp_123640.1
D915_003409	AGC	Smp_168670.1
D915_003560	AGC	Smp_078230.1
D915_004618	AGC	Smp_085690.1
D915_004859	AGC	Smp_340300.1	Smp_340300.2
D915_005520	AGC	Smp_158560.1	Smp_158560.2
D915_006227	AGC	Smp_307260.1
D915_006242	AGC	Smp_160760.1	Smp_160760.2
D915_006273	AGC	Smp_336830.1
D915_006901	AGC	Smp_128480.1
D915_007838	AGC	Smp_310770.1	Smp_332290.1
D915_008016	AGC	Smp_244940.1
D915_008246	AGC	Smp_337870.1
D915_008611	AGC	Smp_096310.1
D915_009964	AGC	Smp_179070.1
D915_010334	AGC	Smp_210820.1
FhPK_0001	AGC	Smp_151100.1
FhPK_0013	AGC	Smp_151100.1
FhPK_0014	AGC	Smp_243630.1
FhPK_0017	AGC	Smp_152330.1
FhPK_0021	AGC	Smp_210820.1
FhPK_0023	AGC	Smp_152330.1
FhPK_0024	AGC	Smp_094250.1
FhPK_0026	AGC	Smp_213390.1
